# Supplementary material for: Extrusion of Heterogeneous Filament‐like Structures: A New Paradigm in Fabricating Soft Mechanical Gradient with Long Span
Source: Small Sci. 2025 May 20;5(8):2500234. doi: 10.1002/smsc.202500234 (PMC12362831; doi:10.1002/smsc.202500234)
Supplement: Supplementary file 1 — Supplementary Material [file SMSC-5-2500234-s001.zip]

Archive with 6 entries (6 files):
- smsc.202500234-sup-0001-suppdata-S6.gif
- smsc.202500234-sup-0001-suppdata-S1.gif
- smsc.202500234-sup-0001-suppdata-S2.gif
- smsc.202500234-sup-0001-suppdata-S3.gif
- smsc.202500234-sup-0001-suppdata-S4.gif
- smsc.202500234-sup-0001-suppdata-S5.gif
